# Supplementary material for: Combined Surgically Induced Macular Detachment and Autologous Internal Limiting Membrane Transplantation for Refractory Full Thickness Macular Hole
Source: J Clin Med. 2025 Mar 20;14(6):2123. doi: 10.3390/jcm14062123 (PMC11943045; doi:10.3390/jcm14062123)
Supplement: Supplementary file 1 [file jcm-14-02123-s001.zip]

Archive with 1 entries (1 files):
- jcm-3471690-supplementary.mp4
